# Supplementary material for: One Step In-Situ Synthesis of Zinc Oxide Nanoparticles for Multifunctional Cotton Fabrics
Source: Materials (Basel). 2021 Jul 15;14(14):3956. doi: 10.3390/ma14143956 (PMC8304503; doi:10.3390/ma14143956)
Supplement: Supplementary file 1 [file materials-14-03956-s001.zip]

Archive with 1 entries (1 files):
- materials-1237203-supplementary.pdf
